# Supplementary material for: Rhodanine–Piperazine Hybrids as Potential VEGFR, EGFR, and HER2 Targeting Anti-Breast Cancer Agents
Source: Int J Mol Sci. 2024 Nov 19;25(22):12401. doi: 10.3390/ijms252212401 (PMC11594716; doi:10.3390/ijms252212401)
Supplement: Supplementary file 1 [file ijms-25-12401-s001.zip]

Archive with 1 entries (1 files):
- ijms-3283929-supplementary.pdf
